# Supplementary material for: Hypoadiponectinemia in Extremely Low Gestational Age Newborns with Severe Hyperglycemia – A Matched-Paired Analysis
Source: PLoS One. 2012 Jun 5;7(6):e38481. doi: 10.1371/journal.pone.0038481 (PMC3367948; doi:10.1371/journal.pone.0038481)
Supplement: Table S1 — Serum adiponectin concentrations and clinical co-variates of patients who participated in the present study. In addition to anthropometric parameter, adiponectin values, blood glucose levels, insulin requirements, the center, in which the patient was treated (1 = University of Cologne Children’s Hospital; 2 = Children’s Hospital of the City of Cologne) and information on both the reason for prematurity and co-morbidities are indicated (IVH = intraventricular hemorrhage; PVL = periventricular leukomalacia; BPD = bronchopulmonary dysplasia; ROP = retinopathy of prematurity; NEC = necrotizing enterocolitis). A value of −9999 corresponds to missing information on this parameter. (XLS) [file pone.0038481.s001.xls]

## Sheet: Patients
Supplementary Table 1 - Detailed Information on Patients' Clinical Co-Variates
Center	Pair	Patient ID	gender [m/f]	Cohort	Date of Birth	Gestational Age	Birth Weight [g]	weight < 10th percentile (SGA)*	Length at birth [cm]	Reason for Premature Birth	Age at 1st Adiponektin Sample [d]	Weight at 1st Adiponectin Sample [g]	Length at 1st Adiponectin Sample [cm]	Daily Calory Intake at 1st Sample [kcal/kg*d]	Carbohydrate Intake at 1st adiponectin sample [g/kg]	Blood Sugar Level at 1st adiponectin sample [mg/dl]**	Insulin Medication at 1st adiponectin sample	Days of Insulin Administration [d]	Range of Insulin Dosage [IU/kg*h-1]	Value of 1st Adiponectin [µg/ml]	Date of 2nd Adiponektin Sample	Age at 2nd Sample [d]	Weight at 2nd sample [g]	Length at 2nd sample [cm]	Daily Calory Intake at 2nd sample [kcal/kg*d]	Amount of Carbohydrate at 2nd sample [g/kg]	Blood Sugar Level at 2nd sample [mg/dl]	Insulin Medication at 2nd DOAS	Value of 2nd Adiponectin [µg/ml]	IVH °I-II	IVH °III-IV	PVL	BPD	ROP	NEC II/III
1	1	TP200209	f	case	2009-02-20	24+2	663	no	32	preterm labor, PPROM	6	545	32	70	6.8	120	yes	1	0,05-0,1	4.85236	2009-06-15	115	1980	44	-9999	-9999	88	no	10.7599	yes	no	no	no	no	no
1	2	AnW210809	m	case	2009-08-21	24+1	640	no	33	preterm labor	18	675	33.3	121	12.8	204	yes	2	0,05-0,2	7.97141	2009-12-14	115	1910	43	147	14.7	68	no	9.61883	no	no	no	no	no	no
2	3	A23052010(II)	m	case	2010-05-23	26+1	803	no	35	PPROM, chorioamnionitis	11	661	34	94	11.8	265	yes	13	0,04-0,17	4.9343	2010-08-27	96	2690	44	110	11.2	107	no	10.8405	no	no	no	no	no	no
2	4	A23052010(I)	f	case	2010-05-23	26+1	747	no	33	PPROM, chorioamnionitis	11	655	32.5	113	11.4	252	yes	10	0,05-0,15	2.68002	2010-08-31	100	1830	44	112	12.2	107	no	9.442	no	no	no	no	no	no
2	5	JS120509	f	case	2009-05-12	24+2	450	yes, 9th percentile	28.5	placental abruption	14	438	29	117	13	289	yes	1	0,05-0,1	2.6469	2009-09-08	89	2640	45	97	11	84	no	20.1759	no	no	no	no	no	no
1	6	LP20062010	f	case	2010-06-20	22+6	490	not determined*	30	preterm labor	25	595	30.5	123	13.2	290	yes	1	0.01	9.96498	2010-10-21	123	1390	37.5	132	13.5	143	no	16.2429	no	yes	yes	no	no	no
1	7	DI171209	m	case	2009-12-17	27+3	868	no	32.3	placental abruption	15	784	33.6	135	13.5	220	no			15.0914	2010-03-26	109	2485	45	147	15.4	80	no	17.9903	no	no	no	yes	no	no
1	8	MS230309	m	case	2009-03-23	22+5	480	not determined*	28	PPROM, oligohydramnia, vaginal bleeding	18	590	28.5	105	11	100	yes	7	0,05 - 0,25	3.88611	2009-08-08	128	2420	39	118	12.5	157	no	7.54082	no	no	no	yes	III	no
1	9	LP290608	f	case	2008-06-29	22+6	410	not determined*	26	PPROM, chorioamnionitis	47	820	32.5	133	13	207	yes	26	0,04 - 0,4	14.2883	-9999	-9999	-9999	-9999	-9999	-9999	-9999	no	-9999	yes	no	no	yes	III+	no
2	10	MB27042010	m	case	2010-04-27	24+4	808	no	34	preterm labor, chorioamnionitis	7	661	34	65	10.9	215	yes	1	0,05-0,1	2.81511	2010-08-03	68	2185	44	112	9.3	99	no	8.22925	no	no	no	no	no	no
1	1	AP200209	f	control	2009-02-20	24+2	742	no	32	preterm labor, PPROM	6	642	32	80	8.8	182	no			3.56141	2009-06-14	114	2450	46.5	165	11.8	n.d.	no	24.4125	yes	no	no	no	no	no
1	2	AiW210809	m	control	2009-08-21	24+1	670	no	32	preterm labor	18	696	33	116	12.4	136	no			9.10554	2009-12-14	115	2400	44	117	11.7	95	no	33.6096	no	yes	no	no	no	no
2	3	MS220410(II)	m	control	2010-04-22	25+2	834	no	33	PPROM, chorioamnionitis	7	716	34	107	14	72	no			9.13522	2010-07-07	76	2320	44	105	10.8	72	no	10.1965	yes	no	no	no	no	no
2	4	MS220410(I)	f	control	2010-04-22	25+2	834	no	33	PPROM, chorioamnionitis	7	681	33	111	15.8	107	no			6.01136	2010-07-07	76	2110	42	113	11.5	107	no	10.8711	no	no	no	no	no	no
2	5	MG100609	f	control	2009-06-10	24+3	620	no	31	preterm labor	10	585	31.5	90	10.2	75	no			24.3236	2009-09-09	91	2180	45	112	11.2	86	no	25.287	yes	no	no	no	no	no
1	6	MP20062010	f	control	2010-06-20	22+6	490	not determined*	28	preterm labor	25	580	29.5	140	14.5	90	no			24.592	2010-10-21	123	1970	40	140	16.6	98	no	12.8047	yes	no	no	yes	no	no
2	7	SM04062010	m	control	2010-06-04	26+3	1130	no	38	preterm labor	22	1160	40	114	11.4	64	no			26.3734	2010-09-08	95	2615	49	117	12	67	no	26.8958	no	no	no	yes	no	no
1	8	CL21062010	m	control	2010-06-21	23+5	520	no	29	preterm labor	24	690	31	119	12.5	127	no			15.3939	2010-10-10	111	2295	42	135	14.1	110	no	9.8528	no	yes	no	no	no	yes
1	9	AK29082010	f	control	2010-08-29	23+1	490	no	29.5	PPROM, chorioamnionitis	47	674	30	125.5	13	86	no			27.4925	2010-12-12	105	2115	42	110	11	145	no	35.2774	yes	no	no	yes	no	no
2	10	PN080310	m	control	2010-03-08	24+3	730	no	34	PPROM, chorioamnionitis	8	644	34	104	15.5	98	no			4.74606	2010-06-29	113	2730	41	79	9	85	no	10.8243	no	no	no	yes	II	no
								*for patients ≥23 0/7 weeks' gestation, the percentile of the birth weight was determined according to the percentile values of the body weight of newborn infants by Voigt and Schneider (Voigt M, et al., Geburtshilfe Frauenheilkd. 1996 Oct;56(10):550-8). As these values do not include patients <23 0/7 weeks' gestation, no percentile values of the birth weight were determined for infants.								**blood samples for adiponectin and glucose values were taken when another blood sample had to be taken (e.g. blood count, CRP etc.). Therefore, not all blood glucose levels were determined as pre-feeding.
